# Supplementary material for: microRNA as a Maternal Marker for Prenatal Stress-Associated ASD, Evidence from a Murine Model
Source: J Pers Med. 2023 Sep 20;13(9):1412. doi: 10.3390/jpm13091412 (PMC10533003; doi:10.3390/jpm13091412)
Supplement: Supplementary file 1 [file jpm-13-01412-s001.zip]

Archive with 1 entries (1 files):
- Supplementary Table S1- Gene Projections.xlsx
