# Supplementary material for: microRNA as a Maternal Marker for Prenatal Stress-Associated ASD, Evidence from a Murine Model
Source: J Pers Med. 2023 Sep 20;13(9):1412. doi: 10.3390/jpm13091412 (PMC10533003; doi:10.3390/jpm13091412)
Supplement: Supplementary file 1 [file jpm-13-01412-s001.zip › Supplementary Table S1- Gene Projections.xlsx]

## Sheet: Sheet1
mmu-miR-5622-3p	mmu-miR-7684-3p	mmu-miR-6900-3p
Fgfbp3	Zfp148	Shisa7
Capn13	Pibf1	Rgs9
Syap1	Pcm1	Scn8a
Rrm1	Birc6	Prrx1
Rps6ka6	Ifi47	Loxl1
Bmp5	Ppp4r3b	Bcl2l11
Plekha1	Lpgat1	Fmo2
Lrp12	Prkar2a	Mkks
Trpm5	Lrch3	Fam160a2
Elovl6	Lsm14a	Cip2a
Slc39a10	Arl8b	Akap7
Acad8	Hdlbp	Ski
Meioc	Map3k15	Gm5800
Esr1	Hsf5	BC061237
Tmeff1	Bet1	Stk32b
Npsr1	Hip1r	Slco3a1
Zgrf1	Havcr2	Brox
Man1a	Sec63	Patl1
Mtpn	Slc39a12	Cd96
Nat2	Sae1	D630003M21Rik
F2r	Ccdc77	Atxn7l1
Lrp11	Nfia	Rack1
Zfp800	Sfmbt1	Peg10
Tmem170b	Bmpr2	Arhgdib
Nipbl	Dmc1	Zbtb34
Mex3d	Zfp120	Virma
Nsun5	St18	Clvs1
Rabgap1l	Lair1	Nkain2
Adnp	Hmgn3	Cybb
Zcchc24	Fzd3	Kansl1
Tcf12	Uso1	Shc1
Rfx4	Ccr5	Crtc1
Bptf	Pde6g	Ap1s2
Trappc2	Armc10	Cyp2ab1
Hpcal4	Rab37	Zfp971
Scn3a	Ubfd1	Mdga1
Lhfpl3	Smn1	Nefl
Mob1a	Arih1	Selenoi
Gpd1l	Fam168b	Arhgap30
Cebpd	Limd2	Spib
Cxxc4	Fcrl5	Fbxo22
Grpel1	Hspa9	Foxd4
B3glct	Six4	Cyfip1
Socs6	Wipf3	Atg10
Fam19a5	Epha3	Kmt2c
Trmt44	Prorsd1	Ramp1
Rab5a	Traf3	Nnat
Arrb1	Mrps17	Cers6
Bhlhe23	Phf21a	Trim45
Cdk5rap2	4930539E08Rik	Vps33a
Kctd9	Ccz1	Cul2
Tmem33	Ankrd17	Rara
Tbx20	BC052040	Cd226
Spry2	Eps8	Saraf
Prox2	Zfp704	C1qtnf6
Sim1	Klf11	Mxd1
Jmjd1c	Dcaf10	Nbea
Selenoi	Erbin	Seh1l
Stag2	Med8	1700066M21Rik
4931440F15Rik	Cisd2	Klf11
Trim34a	Abca3	Rnf115
Ddi2	Shisa3	Scd1
Elavl2	Cacna1e	Zfp810
Ndst1	Sec22c	Zfp365
Ibsp	Tulp4	Zfp148
Lonrf1	Slc27a5	Ids
Xkr4	Terf1	Mbnl2
Ccdc47	Mef2c	Rims2
Tbl1xr1	Sumo3	Lhx5
Camk4	Prkcb	Cx3cl1
Gabpa	Nuak1	Gigyf2
N4bp2l2	Arih2	Smurf1
Oprd1	Timp2	Loxl3
Il1rap	Gpr68	Lrrcc1
Tk2	Pank1	Tshr
Usp54	Muc20	Acsl6
Pcdhb2	Vwce	R3hdm2
Fam49b	Gsap	A2m
Pdzd8	4931406B18Rik	Thrb
Lsp1	Prdm4	Nxph1
Utp14b	Invs	Rab3c
Hsd17b13	Tbc1d31	Xirp1
Amtn	Inafm2	Mrpl39
Exo1	Stx2	Alpk2
Luzp2	Mgea5	Esrp1
Ppp3r2	Mmp16	4930513O06Rik
Mmachc	Ppm1b	Glcci1
Glrx3	Fxyd2	Egfr
Mocs1	Grpel1	Larp1
Gcsam	Rab5c	Arhgap35
Nek9	Iqck	Kctd13
Med14	Dennd4c	Rnf144b
Srl	Hjurp	Tcp11
Cobll1	Sec14l2	Cd93
Phf8	E2f3	S100a7a
Ankrd13a	Bnipl	Washc3
Ctnnd2	Thbs1	Bche
Gigyf1	Plxna2	Slc8a1
Rrm2b	Arfip2	Syt3
Fgf14	Galnt10	Dsg1a
Pdzd11	Slc38a9	Btnl2
Pno1	Cacnb2	Rasa2
Mcts2	Kctd15	Prkag3
Megf11	Rps15a	Cyb5rl
Ube2n	Trpm3	Ptprt
Foxk1	Hsf2bp	Cox15
Klf3	Plcl2	Arrb1
Atp11c	Gpr179	Snx16
Tcerg1	Aldh2	Pkib
B3gat2	Lonrf2	Rtl4
Ncapg2	Zfp386	Dppa1
Klhl42	Dixdc1	Adamtsl3
Tmod2	Ttc39c	Desi2
Chd9	Ptchd1	Ppargc1a
Evi2a	Mre11a	Zfp940
Ski	Tnrc6b	Hspb8
Fem1b	Tbc1d22b	Tenm4
Maea	Smad2	Fam107b
Pde1a	Cask	Ube2j2
Fam168b	Lnx1	Gatc
Abcd3	Oas2	Aen
Dnah5	Scmh1	Naaladl2
Nphp3	Pign	Ankrd34b
Tmco1	Gabbr2	Slc34a2
Rfx2	Pbdc1	Lig4
Ankrd28	Phtf1	Slc16a6
Ss18	Cdh12	Slc6a8
Itga6	Morc4	Trpm6
Wrnip1	Rab11fip3	Tmprss11g
Oxct1	Dcx	Il7r
Hmgb2	Chst15	44991
Szrd1	Anapc16	Klhl26
Bcl2	Nme3	Pilrb1
Abhd13	Tlr4	Dsg1b
Galnt3	Lsm14b	Fam243
Tcaim	Dclk3	Brdt
Gnaz	Kcna1	Tti2
Ube2k	Cdh7	Slc17a6
Gli2	Ncoa2	Ctse
Ank1	Cacna1c	Ric8a
Atrn	Wdyhv1	Pilrb2
Ccdc117	Vipr2	Phldb1
D1Ertd622e	Cttn	Rab6a
Cndp1	Rbbp4	Rtn3
Csf1r	Mlec	C1rl
Hsf2bp	Prkg1	Gpn3
Naa15	Tent5c	Trappc9
Gria3	Dennd3	Pla2g4b
Stx17	Hyal1	Hcn1
Cdk5r1	Dnajc9	Tent5a
Tlx1	Mmp15	Rap1gap2
Nlgn1	Zscan26	Tmem87a
Zhx1	Bsnd	Setd3
Rgs2	Esr1	Clp1
Cftr	Itgax	Nrsn2
Surf2	Clvs1	Utp23
Taf5	Lars2	Cfap43
Lmln	Anxa11	Mief2
Serpinb8	Smad9	Zfp831
H13	Eaf1	Cd274
Bhlhe41	Usp54	Smcr8
Dnajc14	Atg4a	Luc7l2
P2ry4	Prpf3	Dsg1c
Asb8	Dtna	Rtn4rl1
Fkbp14	Art4	Ier5
Ltv1	Bhmt2	Ctsh
Arid1a	Rab33b	Ap3b2
4930503B20Rik	Nol4	Vcp
Pom121	Map3k5	Elp3
Atp8b4	Zfand3	Chl1
Slc29a3	Lrrc58	Irx5
Upf3b	Ezh1	Nek4
Nkiras1	Mfsd6	Ly6g
Sgms1	A530016L24Rik	Ano4
Pdcl3	Tmem87a	Zfp94
Ets1	Nova1	Cd19
Acvr2a	Dync1li2	Chrdl1
Cyp1b1	Ednrb	Chrna1
Mybl1	Myadm	Retreg1
Usp15	Commd8	Teddm1b
Rab39b	Slc9a8	Mmp16
Nsd2	Pik3r1	Prokr1
Zadh2	Trappc6a	Apba1
Eif5	Hdx	45181
Srsf6	9930104L06Rik	Ankrd55
Akt3	Rims2	Spdya
Dcaf17	Arsb	Mreg
Gpatch4	Usp37	Mien1
Steap2	Wdr76	Slc41a1
Ccdc85a	Rc3h1	D830031N03Rik
Zmat3	Hnrnpa3	Cyp7b1
Serinc5	Dleu7	Oaz2
Cdk13	Dcaf17	Mapre2
Fndc1	Lrrc15	Zap70
Ddx3y	Lmbr1	Tm6sf2
Cyp2j5	Nkd1	Adig
Pcnx4	Tpmt	Sptbn2
Cbln4	Clcn3	Bcl2l13
Ankrd50	Ikzf2	Tfcp2l1
Rnf182	Cbll1	Trp53inp1
Rbm48	Sgms2	S100b
Zfp157	Rab13	Rasgrf1
Ift52	Spsb1	Ttc34
Stxbp5	Ift81	Zfp65
Smim14	Nxph1	Lss
Tnfrsf26	Zfp609	Pgap2
Zfp850	Abhd2	Lyg2
Ywhah	Rab30	Zdbf2
Syn2	Ptges3	Cacna1h
Chd4	Nedd4	Twsg1
Fam53c	Uqcrc2	Iqsec2
Spock3	Magi2	Eya4
Irx5	Bend4	Krt1
Rnf225	Bicd1	Aldh1l2
Hexim1	Zbtb40	Sppl3
Chic1	Olfr157	Mmd2
Ptges3	D6Ertd527e	Ino80d
Nudt4	Zdhhc15	Slc25a25
Prkaa2	Sos1	Cnot10
Gng2	Klc1	Celsr2
Slc43a2	Lrrc71	Gk
Raver2	4930519G04Rik	Rrp7a
Rab27b	Oc90	Thy1
Vezf1	Eif3l	Arpin
Wasl	Cenpu	Akr1e1
Ubtfl1	Pirt	Cabp2
Cenpw	Nqo2	Zxdc
Supt7l	Casq2	Galr1
Usp3	Ccdc157	Nectin3
Baz2b	Dcp1b	Trerf1
Nexmif	Zfp14	Brpf3
Sirt1	Icmt	Ly6f
Slc10a4	Bmpr1a	Ccn3
Asph	Nynrin	Hs6st2
Vezt	Ranbp3l	Sgsm1
Sis	Gtf3c3	Prkd3
Yipf6	4931440F15Rik	Trim75
Noct	Osbpl8	Pfkp
Ranbp17	Slc35g1	Clpx
Ssbp2	Bche	Pip4k2b
Ctcf	Rit1	Ntrk2
H2-T-ps	Nsd2	Nsmf
Fam161b	D630045J12Rik	Peak1
Senp5	Mobp	Fam168a
Dab2	Chst11	Irak4
Atp6v1e1	Copg1	Gm2a
BC051665	D10Wsu102e	Spx
Nupl2	Rbm11	Lair1
Smpd4	Ptbp2	Syn3
Zfyve19	Mc1r	Trim67
Hnrnpr	Acss2	Mak
Cds2	Cntn2	Plcxd1
Klf10	Fam199x	Il18rap
Tor3a	Olfm5	Fabp9
Snrk	Rybp	Cd247
Map1lc3b	Fbxo33	Mtf1
Sult1c2	Nfxl1	Gon7
Adam32	Tstd2	Hnrnpdl
Scyl3	Slc39a9	Syt14
Pafah1b1	Rhbdl3	Psma3
Exoc7	Itga9	Shisa6
Rfxap	Mapk1	Gne
Dennd1b	Yaf2	Soga1
Fut9	Phyhipl	Adam22
Ghr	Vps26c	Hp1bp3
Negr1	Adamtsl3	Dclre1c
Thtpa	Zfp317	St3gal1
Zfp947	Unc45a	Polr3h
Zfp652	Thsd4	Colec12
Ptger4	Adcy9	Ptbp2
Cpox	Cdv3	Kcnj8
Xpo7	Lrp11	Rxfp2
Myo5a	Mmp11	Hmmr
Msl3	Tbc1d16	Leng8
Nrp	Wdr7	Apoc2
Mphosph9	Zfp703	Ncam1
Tmem229a	Lacc1	Plekha6
Ddx6	Atp2a2	Gm44805
Zfp1	1700006A11Rik	Odc1
Mga	Rbms3	Snn
Cox15	Dusp16	Lpgat1
Cnot2	Atp8b3	C130050O18Rik
Lrrc18	Zcchc12	Jak1
Fryl	Jag1	Lmod1
Acnat1	Meltf	Nde1
Padi3	Fmn1	Sco1
Wapl	Gxylt1	Tacc1
	Myl10	Vangl1
	Cstf2t	Taok2
	Tomm5	Ccdc116
	Pcdhb7	Slc32a1
	Fam20a	Timp3
	Clec7a	Ppt1
	Ddi2	Atp6v1f
	Npsr1	Nhsl2
	Scamp2	Dele1
	Paqr7	Defb30
	Armc8	Agmo
	Lyz2	Prpf4b
	Slit2	Tmod2
	Usp39	Clasp1
	Sftpa1	Ero1lb
	Papola	1810030O07Rik
	Rap2c	Col4a3bp
	Sptb	Amy2a2
	Slain2	Tceanc2
	Arhgap28	Rai1
	Fam102a	Epas1
	Dip2c	Gm7714
	Lrp6	Amy2a3
	Klhl29	Ric3
	Fgf6	Amy2a4
	Zbtb5	Dcp1a
	Zfp24	Tmem19
	Abcd3	Diaph1
	Ccdc89	Aldh5a1
	Ceacam9	Kalrn
	Dennd1b	Ano1
	Phf20l1	Ppp1r16b
	Zmiz2	Ociad2
	Ago4	Ldb3
	Fgf16	Agbl5
	Sub1	Lmo4
	Col5a1	Rbm27
	Rab43	Agbl4
		Zmym2
		Mtcp1
		Ypel2
		D17H6S53E
		Gpr141
		Stxbp6
		Tub
		Mecom
		Fam122b
		Ppp2r5c
		Flvcr1
		Slc35c2
		Dlgap1
		Il2rb
		Gpx7
		Mbtd1
